# Supplementary material for: Cure and death play a role in understanding dynamics for COVID-19: Data-driven competing risk compartmental models, with and without vaccination
Source: PLoS One. 2021 Jul 15;16(7):e0254397. doi: 10.1371/journal.pone.0254397 (PMC8282006; doi:10.1371/journal.pone.0254397)
Supplement: S1 Appendix — (ZIP) [file pone.0254397.s001.zip]

Archive with 2 entries (2 files):
- plos_supporting_info_2021_07_02.pdf
- plos_supporting_info_2021_07_02.tex
