# Supplementary material for: Cure and death play a role in understanding dynamics for COVID-19: Data-driven competing risk compartmental models, with and without vaccination
Source: PLoS One. 2021 Jul 15;16(7):e0254397. doi: 10.1371/journal.pone.0254397 (PMC8282006; doi:10.1371/journal.pone.0254397)
Supplement: S1 Appendix — (ZIP) [file pone.0254397.s001.zip › plos_supporting_info_2021_07_02.tex]

\RequirePackage[T1]{fontenc}
\documentclass[10pt,letterpaper]{article}
\usepackage[top=0.85in,left=1.75in,footskip=1.75in]{geometry}


% amsmath and amssymb packages, useful for mathematical formulas and symbols
\usepackage{amsmath,amssymb}

\usepackage{times,amsmath,amsfonts,amsthm,amssymb,eucal}
\usepackage{graphicx}
\graphicspath{ {./pic/} }
%\modulolinenumbers[5]

% Use adjustwidth environment to exceed column width (see example table in text)
\usepackage{changepage}

%%%%%%%%%%%%%%%%%%%%%%%%%%%%%%%%%%%%%%%%%%%%%%%%%%%% revision ####################################
%\usepackage[margins]{trackchanges}
%\usepackage[inline]{trackchanges}
%\usepackage[finalnew]{trackchanges}

\def\vaccine{\mathrm{vaccine}}
\def\bu{\beta^{\scriptscriptstyle U}}
\def\bv{\beta^{\scriptscriptstyle V}}
\def\ddVt{v(t,d')}%{\dot{I}_d(t,d)}
\def\ddV{\dot{V}}
\def\dde{\dot{E}}
\def\fdv{f_{V}(x)}
\def\ftdv{f_{X_V(t)}(x)}
\def\fde{f_{E_V}(x)}
\def\ftde{f_{E_V(t)}(x)}
\def\ed{e_{d'}}
\def\gu{\gamma^{\scriptscriptstyle U}}
\def\gv{\gamma^{\scriptscriptstyle V}}
\def\Iu{I^{\scriptscriptstyle U}}
\def\Iv{I^{\scriptscriptstyle V}}
\def\iu{i^{\scriptscriptstyle U}}
\def\iv{i^{\scriptscriptstyle V}}
\def\cu{c^{\scriptscriptstyle U}}
\def\cv{c^{\scriptscriptstyle V}}
\def\mU{m^{\scriptscriptstyle U}}
\def\mV{m^{\scriptscriptstyle V}}
\def\SU{S^{\scriptscriptstyle U}}
\def\SV{S^{\scriptscriptstyle V}}
\def\Ebar{\overline{E}}
%%%%%%%%%%%%%%%%%%%%%%%%%%%%%%%%%%%%%%%%%%%%%%%%%%%% revision ####################################

% Use Unicode characters when possible
\usepackage[utf8x]{inputenc}

% textcomp package and marvosym package for additional characters
\usepackage{textcomp,marvosym}
\usepackage{wasysym}

% cite package, to clean up citations in the main text. Do not remove.
\usepackage{cite}

% Use nameref to cite supporting information files (see Supporting Information section for more info)
\usepackage{nameref,hyperref}

% line numbers
\usepackage[right]{lineno}

% ligatures disabled
\usepackage{microtype}
\DisableLigatures[f]{encoding = *, family = * }

% color can be used to apply background shading to table cells only
\usepackage[table]{xcolor}

% array package and thick rules for tables
\usepackage{array}

% create "+" rule type for thick vertical lines
\newcolumntype{+}{!{\vrule width 2pt}}

% create \thickcline for thick horizontal lines of variable length
\newlength\savedwidth
\newcommand\thickcline[1]{%
	\noalign{\global\savedwidth\arrayrulewidth\global\arrayrulewidth 2pt}%
	\cline{#1}%
	\noalign{\vskip\arrayrulewidth}%
	\noalign{\global\arrayrulewidth\savedwidth}%
}

% \thickhline command for thick horizontal lines that span the table
\newcommand\thickhline{\noalign{\global\savedwidth\arrayrulewidth\global\arrayrulewidth 2pt}%
	\hline
	\noalign{\global\arrayrulewidth\savedwidth}}


% Remove comment for double spacing
%\usepackage{setspace} 
%\doublespacing

% Text layout
%\raggedright
\setlength{\parindent}{0.5cm}
\textwidth 5.25in 
\textheight 8.75in

% Bold the 'Figure #' in the caption and separate it from the title/caption with a period
% Captions will be left justified
\usepackage[aboveskip=1pt,labelfont=bf,labelsep=period,justification=raggedright,singlelinecheck=off]{caption}
\renewcommand{\figurename}{Fig}

% Use the PLoS provided BiBTeX style
\bibliographystyle{plos2015}

% Remove brackets from numbering in List of References
\makeatletter
\renewcommand{\@biblabel}[1]{\quad#1.}
\makeatother


% Header and Footer with logo
\usepackage{lastpage,fancyhdr,graphicx}
\usepackage{epstopdf}
%\pagestyle{myheadings}
\pagestyle{fancy}
\fancyhf{}
%\setlength{\headheight}{27.023pt}
%\lhead{\includegraphics[width=2.0in]{PLOS-submission.eps}}
\rfoot{\thepage/\pageref{LastPage}}
\renewcommand{\headrulewidth}{0pt}
\renewcommand{\footrule}{\hrule height 2pt \vspace{2mm}}
\fancyheadoffset[L]{2.25in}
\fancyfootoffset[L]{2.25in}
\lfoot{\today}

%% Include all macros below

\newcommand{\lorem}{{\bf LOREM}}
\newcommand{\ipsum}{{\bf IPSUM}}
%%%%%%%%%%%%%%%%%%%%%%%%%%%%%%%%%%%%%%%%%%%%%%%%%%%%%%

\usepackage{xcolor}
\usepackage{graphicx}
\graphicspath{ {./pic/} }
\usepackage{times}
\usepackage{times,amsmath,amsfonts,amsthm,amssymb,eucal}
\usepackage{booktabs,lipsum}
\usepackage{algorithm}
\usepackage{algpseudocode}


\usepackage{multibib}

\let\oldthebibliography=\thebibliography
\renewenvironment{thebibliography}[1]{%
	\oldthebibliography{#1}%
	\setcounter{enumiv}{31}%
}


\algnewcommand{\Inputs}[1]{%
	\State \textbf{Inputs:}
	\Statex \hspace*{\algorithmicindent}\parbox[t]{.8\linewidth}{\raggedright #1}
}
\algnewcommand{\Initialize}[1]{%
	\State \textbf{Initialize:}
	\Statex \hspace*{\algorithmicindent}\parbox[t]{.8\linewidth}{\raggedright #1}
}
\algnewcommand{\Returns}[1]{%
	\State \textbf{\Return:}
	\Statex \hspace*{\algorithmicindent}\parbox[t]{.8\linewidth}{\raggedright #1}
}


\begin{document}

\renewcommand{\thesection}{S\arabic{section}}
\def\theequation{S\arabic{equation}}
\def\thefigure{S\arabic{figure}}
\def\({\left(}
\def\){\right)}
\def\[{\left[}
\def\]{\right]}
%%%%%Greek%%%%%%%%%
\def\a{\alpha}\def\b{\beta}\def\d{\delta}\def\D{\Delta}
\def\e{\epsilon}\def\g{\gamma}\def\G{\Gamma}\def\k{\kappa}
\def\l{\lambda}\def\L{\Lambda}\def\m{\mu}\def\p{\phi}\def\P{\Phi}
\def\r{\rho}\def\s{\sigma}\def\t{\theta}\def\T{\Theta}
\def\ta{\tau}\def\z{\zeta}
%%%%%Ralph Smith Formal Script%%%%%%%%
\def\ralph{\mathscr} 
\def\aa{{\ralph A}}\def\bb{{\ralph B}}\def\cc{{\ralph C}}
\def\dd{{\ralph D}} \def\ee{{\ralph E}}\def\ff{{\ralph F}}\def\gg{{\ralph G}}
\def\hh{{\ralph H}} \def\ii{{\ralph I}}\def\jj{{\ralph J}}\def\kk{{\ralph K}}
\def\ll{{\ralph L}} \def\mm{{\ralph M}}\def\nn{{\ralph N}}\def\oo{{\ralph O}}
\def\pp{{\ralph P}} \def\qq{{\ralph Q}}\def\rr{{\ralph R}}\def\ss{{\ralph S}}
\def\tt{{\ralph T}} \def\uu{{\ralph U}}\def\vv{{\ralph V}}\def\ww{{\ralph W}}
\def\xx{{\ralph X}} \def\yy{{\ralph Y}}\def\zz{{\ralph Z}}
%%%%%%%%%%%Fonts%%%%%%%%%%%%%%%%%%%%%%%%%%%%%%%
\font\Caps=cmcsc10
\font\BigCaps=cmcsc9 scaled \magstep 1
\font\BigSlant=cmsl10    scaled \magstep 1
\font\proclaimfont=cmbx9 scaled \magstep 1
\def\BigHeading{\bfseries\Large}\def\MediumHeading{\bfseries\large}
\def\smc{\Caps}
%%%%%%%%%%%Skips%%%%%%%%%%%%%%%%%%%%%%%%%%%%%%%
\def\lbk{\linebreak}
\newdimen\bigindent
\newdimen\smallindent
\bigindent=30pt
\smallindent=5pt
\def\quoteindent{\advance\leftskip by\bigindent\advance\rightskip
	by\bigindent}
\newskip\proclaimskipamount
\proclaimskipamount=12pt  plus1pt minus1pt
\def\proclaimskip{%
	\par\ifdim\lastskip<\proclaimskipamount
	\removelastskip\vskip\proclaimskipamount\fi}
\let\demoskip=\proclaimskip
%%%%%%%%%%%%%%%%%%%%%%%%%%%%%%%%%%%%%%%%%%%%%%%%%%%%%%%%%%%%
%%%%%% Sections, Theorems
%%%%%%%%%%%%%%%%%%%%%%%%%%%%%%%%%%%%%%%%%%%%%%%%%%%%%%%%%%%%
\def\Demo#1{\par\ifdim\lastskip<\proclaimskipamount
	\removelastskip\proclaimskip\fi
	\sl#1. \hskip\smallindent\rm}
\def\EndDemo{\par\demoskip}
\def\DemoSection#1{\par\ifdim\lastskip<\proclaimskipamount
	\removelastskip\proclaimskip\fi
	#1\hskip\smallindent\rm}
\def\Section#1{\stepcounter{section}
	\DemoSection{{\bfseries\large\thesection.\hskip\smallindent#1.}}}
\def\Subsection#1{\stepcounter{subsection}
	\DemoSection{\bfseries\normalsize\thesubsection.\hskip\smallindent#1.}}
\def\Quote{\begin{quotation}\normalfont\small}
	\def\EndQuote{\end{quotation}\rm}

\newtheorem{theorem}{Theorem}
\newtheorem{lemma}{Lemma}
\newtheorem{corollary}{Corollary}
\newtheorem{remark}{Remark}
\newtheorem{example}{Example}
\newtheorem{definition}{Definition}
\newtheorem{assumption}{Assumption}
\newtheorem{strategy}{Strategy}

\def\Theorem{\begin{theorem}\sl}
	\def\EndTheorem{\end{theorem}}
\def\Lemma{\begin{lemma}\sl}
	\def\EndLemma{\end{lemma}}
\def\Corollary{\begin{corollary}\sl}
	\def\EndCorollary{\end{corollary}}
\def\Remark{\begin{remark}\rm}
	\def\EndRemark{\end{remark}}
\def\Definition{\begin{definition}\sl}
	\def\EndDefinition{\end{definition}}
\def\Assumption{\begin{assumption}\sl}
	\def\EndAssumption{\end{assumption}}
%%%%%%Lists, equations and things%%%%%%%%%%%
\def\bct{\begin{center}}
	\def\ect{\end{center}}
\def\Array{\begin{eqnarray*}}
	\def\EndArray{\end{eqnarray*}}
\def\Enumerate{\begin{enumerate}}
	\def\EndEnumerate{\end{enumerate}}
\def\Eq{\begin{equation}}
	\def\EndEq{\end{equation}}
\def\EqArray{\begin{eqnarray}}
	\def\EndEqArray{\end{eqnarray}}
\def\mref#1{[\ref{#1}]}
\def\qt#1{\qquad\text{#1}}
%%%%%%Figures, Tables, Alignments %%%%%%%%%%%%%%%%%%%%%%%%
\def\Tabular{\begin{tabular}}
	\def\EndTabular{\end{tabular}}
\def\FlushLeft{\begin{flushleft}}
	\def\EndFlushLeft{\end{flushleft}}
%%%%%%%%%%Color%%%%%%%%%%%%%%%%%%%%%%%%%%
\newcommand{\red}{\textcolor{red}}
\newcommand{\blue}{\textcolor{blue}}
\newcommand{\green}{\textcolor{green}}
%%%%%%%% Paper specific definitions %%%%%%%%%%%%%
\def\pmb#1{\setbox0=\hbox{#1}%
	\kern-0.010em\copy0\kern-\wd0
	\kern0.035em\copy0\kern-\wd0
	\kern0.010em\raise.0233em\box0}
\def\confirm{\mathrm{confirm}}
\def\Mdeath{M_{\mathrm{death}}}
\def\imp{\mathrm{imp}}
\def\pop{\mathrm{pop}}
\def\care{\mathrm{care}}
\def\new{\mathrm{new}}
\def\erf{\operatorname{erf}}
\def\N{\text{N}}
\def\X{{\bf X}}
\def\x{{\bf x}}
\def\Y{{\bf Y}}
\newcommand{\oob}[1][i]{\ensuremath{\mathcal{O}_{#1}}}
\def\RFSRC{{\ttfamily randomForestSRC}}
\def\cmprsk{{\ttfamily cmprsk}}
\def\crrstep{{\ttfamily crrstep}}
\def\riskregression{{\ttfamily riskRegression}}
\def\CoxBoost{{\ttfamily CoxBoost}}

\def\E{\mathbb{E}}
\def\PP{\mathbb{P}}
\def\QQ{\mathbb{Q}}

\def\SSj{S^k}
\def\Sjt{S^k(t)}

\def\IIj{I^k}
\def\Ijt{I^k(t)}
\def\Dj{D^k}
\def\Djt{D^k(t)}
\def\Hj{H^k}
\def\Hjt{H^k(t)}
\def\CCj{C^k}
\def\Cjt{C^k(t)}
\def\EEj{E^k}
\def\Ejt{E^k(t)}

\def\Iit{I^i(t)}
\def\Dit{D^i(t)}
\def\Hit{H^i(t)}

\def\ddI{\dot{I}}
%	\def\ddD{\dot{D}}
\def\ddE{\dot{D}}
\def\ddC{\dot{C}}
\def\ddH{\dot{H}}

\def\ddIt{i(t,d)}%{\dot{I}_d(t,d)}
\def\ddIv{i(t,v)}
\def\ftd{f_{X(t)}(x)}
\def\ftv{f_{X(t)}(v)}%{f(t,v)}
\def\ddIz{i(t,0)}%{\dot{I}_d(t,0)}
\def\ddIzz{i(0,0)}%{\dot{I}_d(0,0)}
\def\ddIdz{i(0,d)}%{\dot{I}_d(0,d)}


\def\ddIjt{\dot{I}_d^k(t,d)}
\def\ddIjv{\dot{I}_d^k(t,v)}
\def\ddIjz{\dot{I}_d^k(t,0)}
\def\ddIjzo{\dot{I}_d^k(t+1,0)}
\def\dddIjt{{\ddot{I}^k(t,d)}}
\def\ddIj11{\dot{I}_d^k(t-1,d-1)}

\def\ddDjt{\dot{D}_d^k(t,d)}
\def\ddDjv{\dot{D}_d^k(t,v)}
\def\ddDjz{\dot{D}_d^k(t,0)}
\def\dddDjt{{\ddot{D}^k(t,d)}}
\def\ddDj11{\dot{D}_d^k(t-1,d-1)}

\def\ddHjt{\dot{H}_d^k(t,d)}
\def\ddHjv{\dot{H}_d^k(t,v)}
\def\ddHjz{\dot{H}_d^k(t,0)}
\def\dddHjt{{\ddot{H}^k(t,d)}}
\def\ddHj11{\dot{H}_d^k(t-1,d-1)}


\def\dSk{\dot{S}^k_t}
\def\dIk{\dot{I}^k_t}
\def\dDk{\dot{D}^k_t}
\def\dHk{\dot{H}^k_t}
\def\dCk{\dot{C}^k_t}
\def\dEk{\dot{E}^k_t}

\def\dSko{\dot{S}^k_{t+1}}
\def\dIko{\dot{I}^k_{t+1}}
\def\dDko{\dot{D}^k_{t+1}}
\def\dHko{\dot{H}^k_{t+1}}
\def\dCko{\dot{C}^k_{t+1}}
\def\dEko{\dot{E}^k_{t+1}}

\def\dSku{\dot{S}^k_u}
\def\dIku{\dot{I}^k_u}
\def\dDku{\dot{D}^k_u}
\def\dHku{\dot{H}^k_u}
\def\dCku{\dot{C}^k_u}
\def\dEku{\dot{E}^k_u}


\def\dSj{\dot{S}^k(t)}
\def\dIj{\dot{I}^k(t)}
\def\dDj{\dot{D}^k(t)}
\def\dHj{\dot{H}^k(t)}
\def\dCj{\dot{C}^k(t)}
\def\dEj{\dot{E}^k(t)}
\def\Sj0{S^k(0)}
\def\dSju{\dot{S}^k(u)}
\def\Ij0{I^k(0)}
\def\dIju{\dot{I}^k(u)}
\def\Cj0{C^k(0)}
\def\dDju{\dot{D}^k(u)}
\def\Djz{D^k(0)}
\def\dHju{\dot{H}^k(u)}
\def\Hjz{H^k(0)}
\def\dCju{\dot{C}^k(u)}
\def\Ej0{E^k(0)}
\def\dEju{\dot{E}^k(u)}


\def\dEju{\dot{E}^k(u)}
\def\dEt{\dot{D}(t)}
\def\Dt{D(t)}


\def\dCt{\dot{C}(t)}
\def\dEu{\dot{E}(u)}
\def\dCu{\dot{C}(u)}
\def\dE{\dot{E}}
\def\dC{\dot{C}}
\def\dI{\dot{I}}
\def\dD{\dot{D}}


\def\mz{m(0)}
\def\cz{c(0)}

\def\md{m(d)}
\def\cd{c(d)}
%\def\mv{m(v)}
%\def\cv{c(v)}

\def\ajd{a^k(d)}
\def\bjd{b^k(d)}
\def\mjd{m^k(d)}
\def\cjd{c^k(d)}
\def\tmjd{\tilde{m}^k(d)}
\def\tcjd{\tilde{c}^k(d)}

\def\akv{a^k_v}
\def\bkv{b^k_v}
\def\mkv{m^k_v}
\def\ckv{c^k_v}
\def\tmkv{\tilde{m}^k_v}
\def\tckv{\tilde{c}^k_v}


\def\ajv{a^k(v)}
\def\bjv{b^k(v)}
\def\mjv{m^k(v)}
\def\cjv{c^k(v)}
\def\tmjv{\tilde{m}^k(v)}
\def\tcjv{\tilde{c}^k(v)}

\def\tkt{\tau^{ik}_t}
\def\ekt{\eta^{ik}_t}
\def\lkt{\lambda^{ik}_t}
\def\tk{\tau^{ik}}
\def\ek{\eta^{ik}}
\def\lk{\lambda^{ik}}

\def\tm{\tilde{m}}
\def\tc{\tilde{c}}

%\def\S{\bar{\mathbb{P}}}
\def\S{\bar{F}}
\def\bT{\bar{X}}
\def\Rt{R_0(t)}
\def\1{\mathbf{1}}

\def\Xbar{\overline{X}}
%% Comment out or remove this line before generating final copy for submission; this will also remove the warning re: "Consecutive odd pages found".
%\instructionspage  

	
	% Title must be 250 characters or less.

	\begin{flushleft}
			{\Large\bf Supplementary Materials for }\\
		{\Large
			\textbf\newline{\bf Cure and death play a role in understanding dynamics for COVID-19:
				data-driven competing risk
                                compartmental models, with and without vaccination} % Please use "sentence case" for title and headings (capitalize only the first word in a title (or heading), the first word in a subtitle (or subheading), and any proper nouns).
		}
		\newline
		% Insert author names, affiliations and corresponding author email (do not include titles, positions, or degrees).
		\\
		Min Lu\textsuperscript{1},
		Hemant Ishwaran\textsuperscript{1\wasylozenge*}
		\\
		\bigskip
		\textsuperscript{1}Department of Public Health Sciences, Miller School
		of Medicine, University of Miami, Miami, FL, USA
		\\
		\bigskip
		
		% Insert additional author notes using the symbols described below. Insert symbol callouts after author names as necessary.
		% 
		% Remove or comment out the author notes below if they aren't used.
		%
		% Primary Equal Contribution Note
		
		% Current address notes
		\wasylozenge Current Address: Department of Public Health Sciences, Miller School
		of Medicine, University of Miami, Don Soffer Clinical Research
		Center, 1120 NW 14th Street, Miami, FL 33136, USA % change symbol to "\textcurrency a" if more than one current address note
		% \textcurrency b Insert second current address 
		% \textcurrency c Insert third current address
		
		
		
		% Use the asterisk to denote corresponding authorship and provide email address in note below.
		* Corresponding author\\
		E-mail: hemant.ishwaran@gmail.com (HI)
\end{flushleft}
\linenumbers
	\section{Susceptible Infectious Cure Death (SICD) model}\label{Simplesir}

We generalize the classical SIR
model~\cite{hethcote2000mathematics} via the following set of
ordinary differential equations:
\begin{equation}\label{sirgrl}
	\begin{aligned}
		\frac{dS}{dt}&=-{\frac{\beta(t) IS}{N}}\\
		{\frac{dI}{dt}}&={\frac{\beta(t) IS}{N}}-\gamma(t) I\\
		{\frac{dR}{dt}}&=\gamma(t) I,
	\end{aligned}
\end{equation}
where $S$ is number of susceptible, $I$ is number of infected, $R$ is
number of removed (either died or recovered), $N=S+I+R$ is the total
population which is assumed to be fixed, $\b(t)$ is the contact rate
at time $t$, equal to average number of contacts per person per time
multiplied by probability of disease transmission between a
susceptible and infectious case at time $t$, and $\gamma(t)$ denotes
the removal rate at time $t$. In the classical SIR model, $\b(t)$ and
$\gamma(t)$ are assumed to be constants, $\b(t)=\b$ and $\g(t)=\g$
\cite{kermack1927contribution,anderson1992infectious,hethcote2000mathematics,diekmannjaf}.


We extend~\mref{sirgrl} to incorporate flexible survival models for length
of infectious time. We refer to this as the
Susceptible Infectious Cure Death (SICD) model.
Let $X$ be the continuous event time of an infected
individual who either recovers from infection or dies due to infection.  Let
$\d\in\{1,2\}$ be the indicator recording which event occurs: $\d=1$
denotes cure (recovery); $\d=2$ denotes death. Let $F_j(x) = \PP\{X \le x,
\d=j\}$ be the cumulative incidence function (CIF) defined as the
probability of experiencing the event $j=1,2$ by time $x$.  The CIF
is related to the complementary cumulative distribution function
(CCDF) $\S(x)=\PP\{X\ge x\}$ by the identity
\Array
\S(x)
&=&  1 - \PP\{X\le x\}\\
&=&  1 - \[\PP\{X\le x, \d=1\} +  \PP\{X\le x, \d=2\}\]\\
&=&  1 - F_1(x) - F_2(x).
\EndArray
Observe that $x$ refers to the time passed in an infectious period for
an infected case, not the time $t$ passed since an epidemic outbreak.

An important quantity is 
the cause-specifc hazard function.  The
cause-specific hazard $h_1$ for cure and $h_2$ for death are 
$$
h_j(x)
=\lim_{\D\downarrow 0}
\left\{\frac{\PP\{x-\D\le X \le x+\D,  \d=j | X\ge  x\}}{\D}\right\}
=\frac{f_j(x)}{\S(x)},\qquad j=1,2
$$
where $f_j(x)=d F_j(x)/d x$ is the pseudo-density function
where $f_1+f_2=f$  and $f$ is the density of $X$.  
The following result characterizes the removal rate
$\g(t)$ in terms of the cause-specific hazard functions.

\begin{theorem}\label{gamma}
	Let $X(t)\in[0,\infty)$ be the length of time an individual has been
	infected at time $t$ and denote its probability density function 
	by $\ftd$ where $\int_{0}^{\infty}\ftd dx=1$. Then
	\begin{equation}
		\gamma(t)=\int_{0}^{\infty}\big[h_1(x)+h_2(x)\big]\ftd\, dx.
		\label{gammaequ}
	\end{equation} 
\end{theorem}

\begin{proof}
	The number of newly removed cases at time $t$ equals
	\Array
	\frac{dR}{dt}
	&=&I \cdot \lim_{\Delta\downarrow 0}
	\left\{\frac{\PP\{X(t)-\Delta\leq X\leq X(t)+\Delta\}}{\Delta}\right\}\\
	&=&I \cdot \lim_{\Delta\downarrow 0}
	\left\{\Delta^{-1}\int_{0}^{\infty}\PP\big\{x-\Delta\leq X\leq
	x-\Delta|X(t)=x\big\}\ftd\, dx\right\}\\
	&=&I \cdot \lim_{\Delta\downarrow 0}
	\left\{\Delta^{-1}\int_{0}^{\infty}\PP\big\{x-\Delta\leq X\leq
	x-\Delta|X\geq x\big\}\ftd\, dx\right\}\\
	&=&
	I\cdot\int_{0}^{\infty}\frac{f(x)}{\S(x)}\ftd\, dx\\
	&=& I\cdot\int_{0}^{\infty}\frac{f_1(x)+f_2(x)}{\S(x)}\ftd\, dx.
	\EndArray
	Comparing this with $dR/dt=I\g(t)$ in~\mref{sirgrl}
	establishes~\mref{gammaequ} as $h_j=f_j/\S$ by definition.
\end{proof}

\begin{corollary} \label{thmexp}
	If the cause-specific incidence functions are specified exponentially by
	\begin{equation}\label{sirexp}
		F_1(x)=\frac{\lambda_1}{\gamma}(1-e^{-\gamma x})
		\quad\text{  and  }\quad
		F_2(x)=\frac{\lambda_2}{\gamma}(1-e^{-\gamma x}),
	\end{equation}
	where $\lambda_1+\lambda_2=\gamma$, then $X$ is exponentially
	distributed with mean $1/\g$ and the cause-specific hazards are constants
	$\l_1$ and $\l_2$ and $\g(t)=\g$.
\end{corollary}


\begin{proof}
	By~\mref{sirexp}, the pseudo-density functions are
	$$
	f_1(x)=\frac{dF_1(x)}{dx}=\lambda_1e^{-\gamma x}
	\quad\text{  and }\quad
	f_2(x)=\frac{dF_2(x)}{dx}=\lambda_2e^{-\gamma x}.
	$$
	Because $\lambda_1+\lambda_2=\gamma$, 
	$$
	\S(x)
	=1-F_1(x)-F_2(x)
	=1-\frac{\lambda_1+\lambda_2}{\gamma}(1-e^{-\gamma  x})
	=e^{-\gamma x}.
	$$
	Therefore $X$ is exponentially distributed with mean $1/\g$.
	Further, the cause-specific hazards are 
	$$
	h_1(x)=\frac{f_1(x)}{\S(x)}=\lambda_1
	\quad\text{  and  }\quad
	h_2(x)=\frac{f_2(x)}{\S(x)}=\lambda_2.
	$$
	Hence by Theorem~\ref{gamma},
	$\g(t)
	= \int_{0}^{\infty}[\lambda_1+\lambda_2]\ftd\,dx
	=\g\int_{0}^{\infty}\ftd \,dx 
	=\gamma$.
\end{proof}

Corollary~\ref{thmexp} shows that the classical SIR model assumes an
exponential distribution for $X$ and constant cause-specific hazards.
This has many implications: in particular the assumption of
a fixed constant hazard process for cure and death will not be flexible
enough for COVID-19 modeling.  The exponential assumption also forces
the value of mortality to a specific value.

\begin{definition}
	Define the mortality rate of the disease, denoted by $\Mdeath$,
	as the limit of the CIF for
	the cause-specific death event: $\Mdeath=\lim_{x\rightarrow \infty}F_2(x)$.
\end{definition}

Thus under the classical SIR model,
the mortality rate is a fixed ratio of the death and cure rates
specified by:
\begin{equation}
	\label{mortrate}
	\Mdeath
	=\lim_{x\rightarrow \infty}F_2(x)
	=\lim_{x\rightarrow \infty}\frac{\lambda_2}{\gamma}(1-e^{-\gamma x})
	= \frac{\lambda_2}{\lambda_1+\lambda_2}.
\end{equation}


Theorem~\ref{gamma} allows us to utilize flexible survival models for
$\g(t)$ using hazard functions that are more realistic than the
exponential.  Section~\ref{sur} formalizes how this is accomplished
through a competing risk formulation.  We note that although it is
almost impossible to identify $\ftd$ in a closed format, which is
required in the specification of $\g(t)$ and $dR/dt=I\g(t)$, we
introduce a discrete time algorithm to compute $I\cdot\ftd$
numerically in Section~1\ref{discret}.  The key step is to count cure
and death separately when calculating removed cases, which holds by
Theorem~\ref{gamma} due to
$$
{\frac{dR}{dt}}
= I \int_{0}^{\infty}\big[h_1(x)+h_2(x)\big]\ftd\, dx
= I \int_{0}^{\infty} h_1(x)\ftd\, dx +
I \int_{0}^{\infty} h_2(x)\ftd\, dx .
$$
Although this type of numerical
solution will not provide analytical results for equilibrium stability
and asymptotic behavior analysis, it is well suited for modeling
discrete time data such as COVID-19.

\subsection{Reformulation of the CIF using
	competing risks}\label{sur}

The CIF is a basic quantity in competing risks and plays a key role
in calculations of~\mref{sirgrl}.  However, the CIF is not an easy or
intuitive quantity to work with due to it being a complex function of
the cause-specific hazards.  This can be seen by the following
argument. Recall $f_j=\S h_j$, and therefore
\begin{equation}
	F_j(x)
	=\int_0^x f_j(s)\, d s  
	=\int_0^x \S(s)h_j(s)\, d s
	=\int_0^x \S(s)\, dH_j(s)
	\label{Fj.S.hj}
%	\EndEq
\end{equation}
	where $H_j(x)=\int_0^x h_j(s)ds$ is the cause-specific cumulative hazard function
	(CHF).  By the mutual exclusiveness of competing risks, the hazard for
	$X$ is $h(x)=h_1(x)+h_2(x)$. Because $X$ is a continuous random
	variable, $\S(x)=\exp(-H(x))$ where $H(x)=\int_0^x h(s)ds$ is the
	CHF for $X$.  Therefore,
	\Eq
	F_j(x) 
	= \int_0^x \exp\left(-\int_0^s \sum_{l=1}^2 h_l(u)\, d u\right) dH_j(s)
	\label{cif}
	\EndEq
	which is a complicated function involving both cause-specific hazards.
	
	Now we describe the CIF in a different way.  The
	reformulation will allow us to use hazard functions of our chosing,
	thus permitting flexible and intuitive modeling, but will also be done
	in such a manner so as to simplify downstream numerical calculations.  Let $X_j$ be a
	continuous random variable with hazard $h_j$ for $j=1,2$.  The key
	point here is that the hazard for $X_j$ is selected to match the
	desired cause-specific hazard function, however $X_j$ is an entirely
	theoretical construct that in no way is related to the true event time
	$X$.  Let $f_{T_j}$ and $F_{T_j}$ be the density and cumulative
	distribution function (CDF) for $X_j$.  Thus
	$$
	h_j(x)
	=\frac{f_{T_j}(x)}{1-F_{T_j}(x)}
	=\frac{f_{T_j}(x)}{\S_{T_j}(x)}
	$$
	where $\S_{T_j}(x)=\exp(-H_j(x))$ is the CCDF for $X_j$.  
	We can rewrite~\mref{cif} as
	$$
	F_j(x) 
	= \int_0^x \exp(-H_1(s))\exp(-H_2(s))\, dH_j(s)
	$$
	and therefore
	$$
	F_j(x)
	= \int_0^x \S_{T_1}(s)\S_{T_2}(s) h_j(s)\,ds
	= \int_0^x \S_{T_1}(s)\S_{T_2}(s) \frac{f_{T_j}(s)}{\S_{T_j}(s)}\,ds.
	$$
	Cancelling the common value in numerator and denominator we obtain
	\Eq
	F_1(x)
	= \int_0^x \S_{T_2}(s)\, dF_{T_1}(s),\hskip5pt
	F_2(x)= \int_0^x \S_{T_1}(s)\, dF_{T_2}(s),
	\label{cif.simple}
	\EndEq
	which presents us with a useful characterization of the CIF that can
	be deployed in our algorithms.  Notice also by~\mref{Fj.S.hj},
        the above implies
	$$
	f_1(x)
	= \S_{T_2}(x)f_{T_1}(x)= \big[1-F_{T_2}(x)\big]f_{T_1}(x),\hskip10pt
	f_2(x)=  \S_{T_1}(x)f_{T_2}(x)= \big[1-F_{T_1}(x)\big]f_{T_2}(x).
	$$
	
	
	\subsection{Basic reproduction number}
	The basic reproduction number, denoted as $R_0$, equals expected
	number of infections arising due to contact with a positive case in a
	population where all individuals are susceptible to
	infection~\cite{fraser2009pandemic,delamater2019complexity,guerra2017basic}.
	Because~\mref{sirgrl} assumes a potentially
	non-constant contact rate $\beta(t)$, the
	reproduction number is allowed to change across
	time.
	
	\begin{definition}
		Define the basic reproduction number at time $t$ as expected number of
		cases arising due to contact with an individual who is infected at
		time $t$ where all individuals are susceptible to infection:
		\begin{equation}\label{Rt}
			\Rt
			=  \E\left[ \int_{t}^{t+X}\beta(s)\, ds\right]
			=  \int_{0}^{\infty}\left[ \int_{t}^{t+x}\beta(s)\,ds\right]\big[f_1(x)+f_2(x)\big]\,dx.
		\end{equation}
	\end{definition}
	
	The length of infectious time $X$ is a random variable.  A useful way
	to summarize its value is by the mean which can be conveniently calculated
	using the CCDF~\cite{royston2013restricted}.
	
	\begin{definition}
		Define the mean infectious period, denoted by $\bT$, as the expected value of infectious time:
		\begin{equation}\label{exptbar}  
			\bT
			=   \int_{0}^{\infty} x f(x)\, dx
			=  \int_{0}^{\infty}\S(x)\,dx
			=  \int_{0}^{\infty}\big[ 1 - F_1(x) - F_2(x)\big]dx .
		\end{equation}
	\end{definition}
	
	The inverse of the mean infectious time $1/\bT$ represents a target value
	for assessing whether $R_0(t)<1$ or $R_0(t)>1$.
	
	\begin{theorem}\label{beta.upper.bound}
		If $\beta(t)$ has an upper bound such that $\beta(t)\le 1/\bT$, then $\Rt\leq 1$.
	\end{theorem}
	
	\begin{proof}
		$$
		\Rt =
		\E\[ \int_{t}^{t+X}\beta(s)\, ds\]
		\le \frac{1}{\bT}\cdot \E\[ \int_{t}^{t+X} ds\]
		=\frac{1}{\bT} \cdot \E[X]  = 1.
		$$
	\end{proof}
	
	Observe when $\beta(t)=\beta$ is a constant, as assumed by the
	classical SIR model, we have
	$$
	\Rt
	=\E\[ \int_{t}^{t+X}\beta\, ds\]
	= \beta\cdot \E\[ \int_{t}^{t+X} ds\]
	=\beta \cdot \E[X]
	= \beta\bT:=R_0.
	$$
	Therefore under the exponential model we have the following
	characterization of the basic reproduction number.
	
	\begin{theorem}\label{Xbar.theorem}
		For the exponential model described in Corollary~\ref{thmexp}, the mean infectious period is
		$$
		\bT=\int_{0}^{\infty}\big[ 1 - F_1(x) - F_2(x)\big]dx=\int_{0}^{\infty} e^{-\gamma x}dx=1/\gamma.
		$$
		Thus $R_0=\b\bT=\b/\gamma$ and
		$R_0<1$ if and only if $\b<\gamma=1/\bT$.
	\end{theorem}
	
	
	For COVID-19, we will provide evidence that $\beta(t)$ is
	non-constant due to fluctuating containment measures and social
	distancing.  Therefore 
	this makes $\b(t)$ of critical importance when assessing
	whether $R_0(t)<1$.
        %and the disease is contained.
	%Other than Theorem~\ref{beta.upper.bound}, another way 
	%to assess whether
	%$R_0(t)<1$ is to verify whether $dI/dt\le 0$.  Because
	%${{dI}/{dt}}={{\beta(t) IS}/{N}}-I \gamma(t)$ this corresponds to the
	%following inequality for $\beta(t)$:
	%$$
	%\b(t)\leq \frac{N\gamma(t)}{S}\approx \gamma(t),
	%$$
	%where the approximation holds if infected and removed individuals
	%are negligible percentages of the whole population,
	%i.e. $N/S=N/(N-I-R)\approx 1$.
	
	
	\subsection{Algorithm for a discrete time SICD model}\label{discret}
	
	
	It is difficult to solve~\mref{sirgrl} directly for an arbitrary
	$\gamma(t)$.  Therefore, we take a discrete time
	approach~\cite{anastassopoulou2020data} and describe an
	algorithm that takes both time $t$ and infectious duration $x$ as
	discrete intervals.  This will allow the solution to be calculated
	iteratively. Denote $I(t)$ as the number of infectious cases on day
	$t$ and define
	$$
	\ddIt=I\int_{d-1}^{d} \ftd\, dx, \qt{}
	d=1,2,\dots,M,
	$$
	as the number of infectious cases at time $t$ who have been infected
	for $x=d$ days. Here $M$ is a preset number chosen large enough so
	that $i(t,M+1):=I\int_{M}^{\infty} \ftd dx$ can safely be assumed to
	equal zero.  Let $i(t,0)$ be the number of newly infected cases. We
	have $I(t)=\sum_{d=0}^{M}\ddIt$. The removed cases will be counted
	separately for cure and death.  Number of daily deaths and cured cases
	on day $t$ is
	denoted by $\ddE_t$ and
	$\ddC_t$. The number of cumulative deaths on day $t$ is
	$\Dt:=D(t-1)+\ddE_t$ and cumulative cured case on day $t$
	is $C(t):=C(t-1)+\ddC_t$. The removed cases are the sum of
	cured and dead cases: $R(t)=C(t)+\Dt$.  For the discrete time model,
	we define the conditional cure and mortality rate for infectious cases
	who have been infected for $x=d$ days by
	\begin{equation}\label{cdmd}
		c_d =\frac{F_1(d) - F_1(d-1)}{\S(d-1)}
		\qt{} \text{and} \qt{} m_d = \frac{F_2(d) - F_2(d-1)}{\S(d-1)}
	\end{equation}
	which serves as the discrete time versions of $h_1(x)$ and
	$h_2(x)$. Similarly, define the discrete time pseudo-density functions
	$f_1(x)$ and $f_2(x)$ by
	\begin{equation}\label{fcfm}
		f_c(d) =F_1(d)-F_1(d-1) \qt{}\text{and}\qt{} f_m(d) =F_2(d)-F_2(d-1).
	\end{equation}
	The discrete time
	contact rate $\beta(t)$ is defined as $\beta_t=B(t)-B(t-1)$
	where $B(t)=\int_0^t\beta(s)ds$.
	
	On day $t-1$, we have $N=S(t-1)+I(t-1)+D(t-1)+C(t-1)$. Moving to day
	$t$, the $I(t-1)$ cases transmit disease to the susceptible cases
	with rate $\b_t$.  Consequently, number of newly infected cases
	is
	$$
	S(t-1)-S(t)=
        \ddIz=\b_t\frac{I(t-1)S(t-1)}{N}.
	$$
	There are three possible outcomes for the $I(t-1)$ infectious cases on day $t$: cured,
	dead, or infectious (status quo), with probabilities depending on infectious
	duration.  This yields the following decomposition.  First
        observe that
	$I(t-1)=\sum_{d=0}^{M-1}i(t-1,d)$. For
	$i(t-1,d)$, the probability of cure is $c_d$, the probability of
	death is $m_d$ and the probability of remaining infectious is
	$1-c_d-m_d$. The infectious cases, $i(t-1,d)\times(1-c_d-m_d)$, will
	be counted as $i(t,d+1)$ on day $t$ because their infectious duration
	increases one day,
	i.e. $i(t,d+1)=i(t-1,d)\big(1-c_d-m_d\big)$.
	The cured cases, $i(t-1,d)c_d$, and 
	dead cases, $i(t-1,d)m_d$, are counted towards daily cured and dead
	cases on day $t$. That is,
	$$
	\ddC_t=\sum_{d=0}^{M-1}i(t-1,d)c_d,
	\hskip10pt\text{and}\hskip10pt
	\ddE_t=\sum_{d=0}^{M-1}i(t-1,d)m_d.
	$$
	%The removal rate is obtained from this by $\g(t)=[\ddC_t+\ddE_t]/I(t)$.
	In total, we have
	\Array
	&&\hskip-25pt S(t)+I(t)+C(t)+D(t)\\
	&=&  \big[S(t-1)-i(t,0)\big]+\Big[\sum_{d=0}^{M}i(t,d)\Big]+\big[C(t-1)+\ddC_t\big]+\big[D(t-1)+\ddE_t\big]\\
	&=&
	S(t-1)+\Big[\sum_{d=1}^{M}i(t,d)\Big]+\Big[C(t-1)+\sum_{d=0}^{M-1}i(t-1,d)c_d\Big]\\
	&&\qquad +\Big[D(t-1)+\sum_{d=0}^{M-1}i(t-1,d)m_d\Big]\\
	&=&S(t-1)+C(t-1)+D(t-1) + \sum_{d=0}^{M-1}\Big[i(t-1,d)\big(1-c_d-m_d\big)\Big]\\
	&&+ \sum_{d=0}^{M-1}i(t-1,d)c_d+\sum_{d=0}^{M-1}i(t-1,d)m_d \\
	&=&S(t-1)+C(t-1)+D(t-1) + \sum_{d=0}^{M-1}i(t-1,d)\\
	&=&S(t-1)+C(t-1)+D(t-1) + I(t-1) =N.
	\EndArray	
	To check that $dS/dt+dI/dt+dR/dt=0$ holds, 
	\Array
	&&\hskip-50pt
	\Big[S(t)-S(t-1)\Big]+\Big[I(t)-I(t-1)\Big]+\Big[\ddC_t+\ddE_t\Big]\\
	&=&  \big[-i(t,0)\big]+\Big[i(t,0)+\sum_{d=0}^{M-1}i(t-1,d)\big(1-c_d-m_d\big)-\sum_{d=0}^{M-1}i(t-1,d)\Big]\\&&+
	\Big[\sum_{d=0}^{M-1}i(t-1,d)c_d+\sum_{d=0}^{M-1}i(t-1,d)m_d\Big]\\
	&=&0.
	\EndArray
	Algorithm~\ref{algorithm1} describes the discrete time algorithm for
	calculating $\{S(t), I(t), R(t), \Dt, C(t): t=1,\ldots,T_{\max}\}$
        where $T_{\max}$ is maximum number of days under study.
	
	\begin{algorithm}
		\caption{Discrete Time Algorithm for SICD Model}\label{algorithm1}
		\begin{algorithmic}[1]
			\Inputs{\{\strut$N,\,D(0),\,C(0),\,\{\b_t\}_1^{T_{\max}},\,\{i(0,d)\}_1^M,\,\{c_d\}_1^M,\,\{m_d\}_1^M$\}}%\\
			%$i(0,0),\,i(0,1),\dots,i(0,M)$\\
			%	$c_1,\dots,c_d,\dots,c_M$\\
			%	$m_1,\dots,m_d,\dots,m_M$}
			\Initialize{\strut$I(0)=\sum_{d=0}^{M}i(0,d)$, $R(0)=D(0)+C(0)$, $S(0)=N-I(0)-R(0)$}
			\For{$t$ = 1 to $T_{\max}$} \do\\
			\State{\strut$\ddIz=\b_tI(t-1)S(t-1)/N$}
			\State{$\ddE_t=\sum_{v=1}^{M-1}i(t-1,v)m_v$ and $\ddC_t=\sum_{v=1}^{M-1}i(t-1,v)c_v$}
			%\State{$\ddC_t=\sum_{d=1}^{M}i(t-1,d)c_d$}
			\For{$v$ = 0 to $M-1$} \do\\
			\State $i(t,v+1)=i(t-1,v)\big(1-c_v-m_v\big)$ 
			\EndFor
			\State $I(t)=\sum_{v=0}^{M}i(t,v)$, $\Dt=D(0)+\sum_{s=1}^{t}\ddE_s$ and $C(t)=C(0)+\sum_{s=1}^{t}\ddC_s$
			%	\State $E(t)=\sum_{u=0}^{t}\dEu$
			%	\State $C(t)=\sum_{u=0}^{t}\dCu$
			\State $R(t)=D(t)+C(t)$ and $S(t)=N-R(t)-I(t)$
			\EndFor\\
			\Return{$\{S(t),\,I(t),\,i(t,d),\,R(t),\,D(t),\,C(t),\,\dCt,\,\dEt\}_1^{T_{\max}}$}
		\end{algorithmic}
	\end{algorithm}
	
	
	\section{Specification of $c_d$ and $m_d$}
	
	Recall from Corollary~\ref{thmexp} that the classical SIR model 
	assumes an exponential distribution for $X$ and
	constant hazards.  Although the exponential distribution
	is widely used in survival analysis~\cite{glasser1967exponential}, in
	these applications the initial time is often recorded as the time
	point of hospitalization or diagnosis for a specific stage of disease
	development \cite{crowley1977covariance,collett2015modelling}, rather
	than the beginning of disease development. However the hazard rate at the
	beginning of disease development such as COVID-19 is often very low with increasing
	values later in time which makes a
	constant hazard assumption inappropriate for such settings.
	
	\subsection{Lognormal distribution}\label{Smod}
	
	Unlike the exponential distribution, the lognormal
	distribution~\cite{chapman2013innovative,royston2001lognormal} can
	accomodate hazards that can first increase and then decrease over time
	\cite{aragao2007evaluation}.
	Recall identity~\mref{cif.simple} provides a
	method for specifying the CIF in terms of the hazard function of our
	chosing by specifying a random variable $T_j$ with the target hazard.
	We use the lognormal distribution which corresponds to $T_j$
	that is assumed normally
	distributed under a log base-e transformation,
	\begin{equation}\label{Onemodal}
		\ln T_j \sim \N(\m_{j},\s_{j}^2).
	\end{equation}
	Let $\phi_{\m,\s}$ and $\Phi_{\m,\s}$ denote the density and CDF for a
	$\N(\m,\s^2)$ random variable. By~\mref{cif.simple} we have
	\Array
	F_1(x)
	&=& \int_0^x \PP\{T_2\ge s\}\, d\PP\{T_1\le s\}\\
	&=& \int_0^x \PP\{\ln T_2\ge \ln s\}\, d\PP\{T_1\le s\}\\
	&=& \int_0^x \[1-\Phi_{\m_2,\s_2}(\ln s)\] d\PP\{T_1\le s\}\\
	&=& \int_0^x d\PP\{T_1\le s\}
	- \int_0^x \Phi_{\m_2,\s_2}(\ln s)\, d\PP\{T_1\le s\}\\
	&=& \PP\{\ln T_1\le \ln x\} - \int_0^x \Phi_{\m_2,\s_2}(\ln s)\, d\PP\{\ln T_1\le \ln s\}\\
	&=& \Phi_{\m_1,\s_1}(\ln x) - \int_0^x
	\Phi_{\m_2,\s_2}(\ln s)\,\frac{1}{s}\,\phi_{\m_1,\s_1}(\ln s)\, ds.
	\EndArray
	Similarly, we have
	$F_2(x)=\Phi_{\m_2,\s_2}(\ln x) - \int_0^x
	\Phi_{\m_1,\s_1}(\ln s)\,\frac{1}{s}\,\phi_{\m_2,\s_2}(\ln s)\, ds$.
	Both $F_1$ and $F_2$ can be rapidly computed using standard
	software.
	
	\subsection{Bimodal lognormal distribution}\label{Bmod}
	
	In a second approach we use a bimodal lognormal
	distribution~\cite{fischer2001modeling}.  This is done in
	consideration of two possibilities: (1) a subpopulation of infectious
	cases that are able to recover in a shorter period with low mortality
	rate; and (2) a subpopulation of infectious cases whose medical
	situation deteriorates requiring hospitalization care such that after
	treatment they are either cured or have relatively high mortality
	rate. Subpopulation (1) can reflect asymptomatic carriers
	\cite{bai2020presumed,gandhi2020asymptomatic,treibel2020covid} and/or
	carriers involving mutations
	\cite{grubaugh2020making,pachetti2020emerging} and/or carriers of
	viruses with specific lineage \cite{tang2020origin,koutsakos2020race}.
	In order to model the lognormal bimodal distribution, $T_j$
	is assumed to satisfy
	\begin{equation}\label{Twomodal}
		\ln T_j \sim p\N(\m_{j1},\s_{j1}^2)+(1-p)\N(\m_{j2},\s_{j2}^2) .
	\end{equation}
	By~\mref{cif.simple} we have
	\Array
	&&\hskip-25pt F_1(x)\\
	&&= \int_0^x \PP\{T_2\ge s\}\, d\PP\{T_1\le s\}\\
	&&= \int_0^x \PP\{\ln T_2\ge \ln s\}\, d\PP\{T_1\le s\}\\
	&&= \int_0^x \bigg[1-p\Phi_{\m_{21},\s_{21}}(\ln s)-(1-p)\Phi_{\m_{22},\s_{22}}(\ln s)\bigg] d\PP\{T_1\le s\}\\
	&&= \int_0^x d\PP\{\ln T_1\le \ln s\}
	- \int_0^x \Phi_{\m_{22},\s_{22}}(\ln s)\, d\PP\{\ln T_1\le \ln s\}\\
	&&\quad \,\,+p\,\int_0^x \Big[ \Phi_{\m_{22},\s_{22}}(\ln s)-
	\Phi_{\m_{21},\s_{21}}(\ln s)\,\Big] d\PP\{\ln T_1\le \ln s\}\\
	&&= p\,\Phi_{\m_{11},\s_{11}}(\ln x) +(1-p)\Phi_{\m_{12},\s_{12}}(\ln x) \\
	&&\quad - \int_0^x
	\Phi_{\m_{22},\s_{22}}(\ln s)\,\frac{1}{s}\,\Big[p\phi_{\m_{11},\s_{11}}(\ln s)+(1-p)\phi_{\m_{12},\s_{12}}(\ln s)\Big]\, ds\\
	&&\quad \,\,+p\,\int_0^x \Big[ \Phi_{\m_{22},\s_{22}}(\ln x)-
	\Phi_{\m_{21},\s_{21}}(\ln
	x)\,\Big]\,\frac{1}{s}\,\Big[p\phi_{\m_{11},\s_{11}}(\ln
	s)+(1-p)\phi_{\m_{12},\s_{12}}(\ln s)\Big]\, ds.
	\EndArray
	Similarly, we have
	\Array
	&&\hskip-25pt F_2(x)\\
	&&= p\,\Phi_{\m_{21},\s_{21}}(\ln x) +(1-p)\Phi_{\m_{22},\s_{22}}(\ln x) \\
	&&\quad - \int_0^x
	\Phi_{\m_{12},\s_{12}}(\ln x)\,\frac{1}{s}\,\Big[p\phi_{\m_{21},\s_{21}}(\ln x)+(1-p)\phi_{\m_{22},\s_{22}}(\ln s)\Big]\, ds\\
	&&\quad +p\int_0^x \Big[ \Phi_{\m_{12},\s_{12}}(\ln s)- \Phi_{\m_{11},\s_{11}}(\ln s)\,\Big]\,\frac{1}{s}\,\Big[p\phi_{\m_{21},\s_{21}}(\ln s)+(1-p)\phi_{\m_{22},\s_{22}}(\ln s)\Big]\, ds.
	\EndArray
	When $p=1$, the above equations simplify to the unimodal case
	considered previously.
	
	\subsection{Comparison of three survival models}\label{threesce}
	
	We investigate  daily infected and deaths calculated  under three
	survival model scenarios:


        \Enumerate
        \item{\it Exponential model (Scenario I)}.  In this scenario, we use the classical
          SIR model of Corollary~\ref{thmexp} with $\lambda_1=0.032$,
          $\lambda_2=2.93\times10^{-3}$ and $\gamma=\l_1+\l_2=0.034$.
        \item {\it Lognormal model (Scenario II)}.  We use a
          lognormal as in~\mref{Onemodal} with
          $\m_1=3.506,\,\s_1=0.51,\,\m_2=3.8$ and $\s_2=0.91$;
        \item {\it Bimodal lognormal model (Scenario III)}.  We use
          a bimodal lognormal distribution as in~\mref{Twomodal} with
          $p=0.3$, $\m_{11}=1.908,\,\s_{11}=0.4,\,\m_{12}=3.968,\,\s_{12}=0.5,\,\m_{21}=\m_{22}=3.8$
	and $\s_{21}=\s_{22}=0.91$.
         \EndEnumerate


        
	For comparison, we adjust $m_d$ and $c_d$ for scenarios II and III
	so their mortality rates, $\Mdeath$, and mean infectious periods,
	$\bT$, are the same as those in scenario I.  The
	mortality rate was 8.5\% and  mean
	infectious time was $\bT=29$
	days. For scenarios II and III, we first calculate $F_1(x)$ and
	$F_2(x)$ and then adjust them by
	\begin{equation}\label{f1f2mort}
		F_1(x) \leftarrow
		\frac{F_1(x)\times (1-\Mdeath)}{F_1(T_{\max})}\,\text{ and }\,
		F_2(x) \leftarrow \frac{F_2(x)\times \Mdeath}{F_2(T_{\max})},
	\end{equation}
	where $T_{\max}$ was set to 400. For the three scenarios, $F_1(x)$,
	$F_2(x)$ and $\S(x)$ are displayed in
	Fig~\ref{figureCRanalysis}. Discrete time values for $f_c$ and
	$f_m$ using~\mref{fcfm} are given in Fig~\ref{compareCRanalysis}A,B
	and discrete time values $\{c_d, m_d\}$ using equation~\mref{cdmd} are
	shown in Fig~\ref{compareCRanalysis}C,D.  In the next section, we
	compare how the three survival models perform in modeling
        U.S.\ COVID-19
	data.
	
	\section{SICD model applied to pre-vaccination data}\label{simulation}	
	
	The three survival models were fit to COVID-19 New York Times
        data using Algorithm 1.  Population size was set to $N=$
        325,222,000 equal to the sum of populations for the states and
        regions reported by the New York Times.  Values were
        intialized using using $i(0,0)=1$, and
        $D(0)=C(0)=i(0,1)=i(0,2)=\dots=i(0,M)=0$. Values for
        $\{c_d,m_d\}_1^M$ were initialized according to the survival
        model used.
	
	\subsection{Constant contact rate}

        As a preliminary step to understand the behavior of models we
        started with a simplified analysis that assumed a constant contact rate
        $\b(t)=\b_t=\b=0.2$.  The mortality rate and mean infectious
        times were set to previous values $\Mdeath=$ 8.5\% and
        $\bT=29$.  Because all three models have the same infectious
        period, they have the same basic reproduction number
        $R_0=\b\bT=0.2\times29=5.8$.  Results are shown in
        Figs.~\ref{SIRanalysisdaily} and~\ref{SIRcomparedaily}. In all
        three scenarios, nearly the entire population is infected
        within 300 days with 8.5\% of infected dead.  However, the
        outbreak ends faster under II than scenarios I and III
        (Fig~\ref{SIRcomparedaily}). Maximum number of daily infected
        cases peaks differently among the three scenarios. Due to a
        constant contact rate, infected cases
        Fig~\ref{SIRcomparedaily}D are mainly driven by the
        distribution of cure time (specified in
        Fig~\ref{compareCRanalysis}A,C). Within the first 20 days,
        scenario II assumes the lowest cure rate, therefore its peak of
        daily infectious cases is the highest among all scenarios.
        Daily deaths displayed as percentage of population are given
        in Fig~\ref{SIRcomparedaily}B. The dynamics of daily death
        are driven by the survival specifications of death in
        Fig~\ref{compareCRanalysis}B,D.  Because scenario II has the
        highest peak, this leads to the highest peak for daily
        death. Scenario I is the smallest, therefore it has the lowest
        peak in Fig~\ref{SIRcomparedaily}B.
        Fig~\ref{SIRcomparedaily}C displays aCDR, defined as
        cumulative deaths, $D(t)$, divided by cumulative infected
        cases, $D(t)+I(t)+C(t)=N-S(t)$. Values of aCDR should be very
        low at onset of disease due to few individual being cured or
        dying immediately after infection.  Scenario I (exponential) does not
        conform to this and is therefore unrealistic.
	
	
	
	\subsection{Data-driven time varying contact rate}\label{ddbeta}	

	A constant $\beta_t$ is too simplistic for
        realistic modeling.  This is because $\beta_t$ is heavily
        influenced by lockdown measures and social distancing norms
        that change over time.  Hence we apply the SICD model using
        a data driven $\beta_t$ rate.  Recall that $\beta_t$ equals
        $[i(t,0)/I(t-1)]\times[N/S(t-1)]$, where $i(t,0)$ equals newly
        infected cases on day $t$.  Because it is not easy to directly
        estimate this value, some form of approximation is necessary.
        The technique we use is to approximate $I(t)$ by the number
        infected cases reported within $\bT$ days, since cases
        reported before $\bT$ days are expected to be either cured or
        dead. Denote the number of daily new infected cases on record
        by $I^{\new}_t$.  We use the following data driven contact
        rate:
	$$
	\beta_t
	=\frac{I^{\new}_t}{\sum_{(s=t-\bT)}^{t}I^{\new}_s}.
	$$
        Values for $\beta_t$ are displayed in Fig~2A.
        Fig~\ref{UScumuDeathpred1surv} displays results from applying
        the discrete time algorithm using the data driven contact rate
        (all other parameter settings were the same as before).
        Scenarios I and III clearly underestimate reported daily
        infected cases, whereas scenario II estimates these values
        highly accurately.  However all three methods perform poorly
        in estimating daily reported deaths: Scenarios I and III
        underestimate values, whereas II overestimates values.
	
	The reason for the poor performance of I and III in estimating
        daily infections is that both assume a much faster recovery
        rate than II.  Scenario II resolves this issue but as pointed
        out it still overestimates daily reported deaths.  This
        suggested to us that a decrease in mortality rate must have
        occurred at some point in time, most likely after easing of
        lockdown measures.  To test this, we set the mortality rate to
        $\Mdeath=1.7\%$ for the second wave defined as the time
        period of May 9 through August 27.  A value of 1.7\% was also
        used for subsequent waves and data.  One reason for selecting
        this particular time period was suggested by the behavior of
        the estimated contact rate of Fig~2A which
        displayed a wave like pattern over this time.  To further
        investigate this, we estimated the basic reproduction number
        $\Rt$.  Its values were estimated using discrete integral
        calculus using previous values for $\b_t$, $f_m(d)$ and
        $f_c(d)$ for $t,d=0,1,\dots,T_{\max}$ and where a mortality
        rate of 1.7\% was used for data following first wave.  Note
        that for recent dates, such as $\Rt$ on February 2nd in 2021, we have
        to provide $\b_s$ with $s\in[t, t+M]$ to estimate $\Rt$, for
        which we assume the existing wave pattern after May9th is
        repeated cyclically.  Estimated $\Rt$ is given in
        Fig~\ref{UScumuDeathpredlogn2m}A.  Notice that all three
        models have $R_0(t)$ values that begin roughly at the value of
        1 at the start of second wave, and then increase and decrease
        and return to the value 1 in one full cycle over this time
        period.  It is for this reason we refer to this period as the
        second wave.  A similar pattern for $R_0(t)$ is observed for a
        third wave. We also note that values for $\Rt$ in
        Fig~\ref{UScumuDeathpredlogn2m}A are comparable to other
        studies. The $R_0$ for COVID-19 has been estimated previously
        at 1.3--6.5 with an approximate average of
        3.3~\cite{sen2020social,liu2020reproductive}.
	
	
	Fig~3F shows scenario II under the reduced mortality 1.7\% for
	post first-wave data now fits observed values of aCDR, daily
	infected and deaths over the entire range of data.  However,
	scenario I (Fig~3A) and scenario III
	(Fig~\ref{UScumuDeathpredlogn2m}C) still poorly approximate observed
	values.  Thus there appears to be fundamental problems in applying
	these two models to COVID-19 data.  Problems with these models are also
	evident from $\Rt$ of Fig~\ref{UScumuDeathpredlogn2m}A. The value of
	$\Rt$ is high in the first 70 days of the outbreak under all
	scenarios, which is realistic and expected, however $\Rt$ is much smaller for
	scenarios I and III compared with II.  It is also worth noting that even
	though I and III have very similar $\Rt$ profiles, their estimated
	values for infected cases and deaths are quite different in
	Fig~\ref{UScumuDeathpredlogn2m}B.  We mention that scenario III
	was considered under many different parameter settings.  We found that
	even after trying different parameters, scenario III
	performed poorly unless the two modes for the cure event were very
	close.  Thus we believe the assumption of bimodality is not justified
	for COVID-19.  We conclude there is weak evidence supporting a bimodal
	distributed cure time where one subpopulation has quicker recovery
	time.
        %We also conclude that the lognormal
	%model has superior performance to the exponential.
	

\section{Susceptible Infectious Vaccinated Cure Death Immune\\ (SIVCDI)
  model for 2021 Vaccination Data} 
We extend the SICD model to include a
  vaccination compartment as follows:
  \begin{equation}\label{sirvgrl}
    \begin{aligned}
      \frac{d\SU}{dt}&=-\alpha(t)\SU-\frac{\bu(t) I\SU}{N}\\
      \frac{d\SV}{dt}&=\alpha(t) \SU -\frac{\bv(t) I\SV}{N} -\eta(t) \SV\\
      \frac{d\Iu}{dt}&=\frac{\bu(t) I\SU}{N}-\gu(t) \Iu\\
      \frac{d\Iv}{dt}&=\frac{\bv(t) I\SV}{N}-\gv(t) \Iv\\
      \frac{dR}{dt}&=\gu(t) \Iu + \gv(t) \Iv + \eta(t) \SV.
    \end{aligned}
  \end{equation}

Here the unvaccinated susceptible cases are denoted by $\SU$, 
the vaccinated susceptible cases are denoted by $\SV$, with
$S=\SU+\SV$ as their sum, and likewise where unvaccinated
infectious cases are denoted as $\Iu$, 
  vaccinated infectious are denoted as $\Iv$, with $I=\Iu+\Iv$ as their
  sum.  The function $\alpha(t)$ is the vaccination
  rate at time $t$, $\bu$ is the effective contact rate for
  unvaccinated cases at time $t$, equal to average number of contacts
  per person per time multiplied by probability of disease
  transmission between a unvaccinated susceptible and infectious case
  at time $t$, $\bv$ is the contact rate between a vaccinated
  susceptible case and infectious case at time $t$, $\gu(t)$ denotes
  the removal rate for unvaccinated infectious cases at time $t$,
  $\gv(t)$ is the removal rate for the vaccinated infectious cases and
  $\eta(t)$ is the immune rate equal to percentage of vaccinated
  individuals who become immune to the disease. The sample size $N$
  is fixed and the above five equations can be reduced
  to four using $N = \SU+\SV+I+R$.

Because~\mref{sirvgrl} is an extension to include vaccination and
immunity we refer to this as the Susceptible Infectious Vaccinated Cure
Death Immune (SIVCDI) model.  Previously for the SICD model, we used
$X$ as the continuous event time of an infected individual who either
recovers from infection or dies due to infection. With the SIVCDI
model, $X$ becomes $X_U$ and we add a new continuous variable $X_V$,
defined as the event time for an infected vaccinated individual who
either becomes cured or dies.  Related to $X_V$ is is another new
variable $E_V$, defined as the event time for a vaccinated individual
who becomes immune.  We denote its density by $\fde$ and its CDF by
$F_{E_V}(x)=\PP\{E_V\leq x\}$.  Additionally, define $E_V(t)$ to be
the length of time a vaccinated individual has been vaccinated at time
$t$.  Denote its density by $\ftde$ where $\int_{0}^{\infty}\ftde
dx=1$. Using a similar argument as Theorem~\ref{gamma}, we have
  $$
  \eta(t)=\int_0^\infty \frac{\fde}{1-F_{E_V}(x)} \ftde\,dx.
  $$
  Similar to $\Xbar$ of Theorem~\ref{Xbar.theorem}, define the mean
  immunity period as $\Ebar_V=\int_{0}^{\infty}[1-F_{E_V}(x)]dx$ which
  equals the average number of days a vaccinated individual who becomes
  immune requires
  to develop immunity. The parameter $\Ebar_V$ can be influenced by
  brand of vaccine and timing of follow-up dose(s).

%\begin{definition}
%	Define the efficacy of the vaccination policy as the immunity rate, denoted by $E_{\vaccine}$,
%	as the limit of the CDF for immunity: $E_{\vaccine}=\lim_{x\rightarrow \infty}F'(x)$.
%\end{definition}

\subsection{Algorithm for a discrete time SIVCDI Model}

Define $\ddVt=\SV\int_{d'-1}^{d'} \ftde\, dx$, $d'=1,2,\dots,M$, as
  the number of vaccinated cases at time $t$ who have been vaccinated
  for $x=d'$ days. As in section S1.3, $M$ is a preset number chosen
  large enough so that $v(t,M+1):=\SV\int_{M}^{\infty} \ftde dx$ can
  safely be assumed to equal zero. Let $v(t,0)$ be the number of newly
  vaccinated cases. We have $\SV(t)=\sum_{d'=0}^{M}\ddVt$.
	
	For the discrete time model, we define the conditional
        immunity rate for vaccinated cases who have been vaccinated
        for $x=d'$ days by
	\begin{equation}\label{ed}
	  \ed =\frac{F_{E_V}(d') - F_{E_V}(d'-1)}{1-F_{E_V}(d'-1)}
\end{equation}
The cumulative number of cases who are vaccinated immune at day $t$ is
  $$
  \dde(t) = \sum_{d'=0}^{M-1}v(t-1,d')\ed.
  $$
  The number of vaccinated cases who become immune at day $t$ is $E(t) =
  E(t-1)+\dde(t)$. The removed cases will be counted separately for
  cure, death and additionally, vaccinated immunity: $R(t) = C(t)
  + D(t) + E(t)$.

Number of infectious cases at time $t$ who have been infected for
$x=d$ days, $i(t,d)$, described previously are now separated into
$\iu(t,d)$ and $\iv(t,d)$ for unvaccinated and vaccinated infectious
cases on day $t$ with infected duration $d$, respectively. We also use
separate conditional cure rates, $\cu_d$ and $\cv_d$, and conditional
death rates, $\mU_d$ and $\mV_d$, for unvaccinated and vaccinated
infectious cases. The update from $i(t-1,d)$ to $i(t,d+1)$ can be used
for updating $\iu(t,d)$ and $\iv(t,d)$.  Similar to $i(t,d)$, values
$\ddVt$ are calculated iteratively. The number of newly vaccinated
cases is
$$ v(t,0)=\alpha_t\SU(t)=V^{\new}_t,
$$
where $\alpha_t$ is the discrete time version of $\alpha(t)$.
Because $\alpha_t$ is usually not available, we use newly vaccinated cases
from public data to estimate this, this being denoted as $V^{\new}_t$.  For $v(t-1,d')$, the
probability of immunity is $\ed$ and the probability of remaining
vaccinated is $1-\ed$. The vaccinated cases, $v(t-1,d')\times(1-\ed)$,
will be counted as $v(t,d'+1)$ on day $t$ because their vaccinated
duration increases one day,
i.e. $v(t,d'+1)=v(t-1,d')\big(1-\ed\big)$.

Algorithm~\ref{algorithm2} describes the discrete time algorithm for
calculating
$$
\{\SU(t), \SV(t), I(t), R(t), \Dt, C(t), E(t): t=1,\ldots,T_{\max}\}
$$
where as before 
$T_{\max}$ is maximum number of days under study.


\vskip10pt
\begin{algorithm}
  \caption{Discrete Time Algorithm for the SIVCDI Model}\label{algorithm2}
  \begin{algorithmic}[1]

	  \Inputs{\{\strut$N,\,\SU(0),\, \SV(0),\,E(0),\,D(0),\,C(0),\,\{v(0,d)\}_1^M,\,\{\iu(0,d)\}_1^M,\,\{\iv(0,d)\}_1^M,\,$\\$\{V^{\new}_t\}_1^{T_{\max}},
            \,\{\bu_t\}_1^{T_{\max}},\,\{\bv_t\}_1^{T_{\max}},\,\{\cu_d\}_1^M,\,\{\mU_d\}_1^M,\,\{\cv_d\}_1^M,\,\{\mV_d\}_1^M,\,\{\ed\}_1^M$\}}%\\
		%$i(0,0),\,i(0,1),\dots,i(0,M)$\\
		%	$c_1,\dots,c_d,\dots,c_M$\\
		%	$m_1,\dots,m_d,\dots,m_M$}
	  \Initialize{\strut$\Iu(0)=\sum_{d=0}^{M}\iu(0,d)$,
            $\Iv(0)=\sum_{d=0}^{M}\iv(0,d)$,
            $I(0)=\Iu(0)+\Iv(0)$,
            $R(0)=D(0)+C(0)+E(0)$,
            $\SU(0)=N-\SV(0)-I(0)-R(0)$}
	\vspace*{0.26\baselineskip}
		\For{$t$ = 1 to $T_{\max}$} \do\\
		\vspace*{0.26\baselineskip}
		\State \vspace*{0.26\baselineskip} {$v(t,0)=V^{\new}_t$ and $\dde_t=\sum_{d'=1}^{M-1}v(t-1,d')\ed$}
		\State \vspace*{0.26\baselineskip} {\strut$\iu(t,0)=\bu_tI(t-1)\SU(t-1)/N\,\text{and}\,\iv(t,0)=\bv_tI(t-1)\SV(t-1)/N$}
		\State{$\ddE_t=\sum_{d=1}^{M-1}\iu(t-1,d)\mU_d+\sum_{d=1}^{M-1}\iv(t-1,d)\mV_d$}
		\State{$\ddC_t=\sum_{d=1}^{M-1}\iu(t-1,d)\cu_d+\sum_{d=1}^{M-1}\iv(t-1,d)\cv_d$}
		%\State{$\ddC_t=\sum_{d=1}^{M}i(t-1,d)c_d$}
		\vspace*{0.26\baselineskip}
		\For{$w$ = 0 to $M-1$} \do\\
		\State $v(t,w+1)=v(t-1,w)\big(1-e_w\big)$ 
		\State $\iu(t,w+1)=\iu(t-1,w)\big(1-\cu_w-\mU_w\big)$ 
		\State $\iv(t,w+1)=\iv(t-1,w)\big(1-\cv_w-\mV_w\big)$ 
		\EndFor
		\State \vspace*{0.26\baselineskip} $\SV(t)=\sum_{d'=0}^{M}v(t,d')$, $E(t)=E(0)+\sum_{s=1}^{t}\dde_s$
		\State \vspace*{0.26\baselineskip} $\Iu(t)=\sum_{d=0}^{M}\iu(t,d),\,\Iv(t)=\sum_{d=0}^{M}\iv(t,d),\,I(t)=\Iu(t)+\Iv(t)$, 
		\State \vspace*{0.26\baselineskip} $\Dt=D(0)+\sum_{s=1}^{t}\ddE_s$ and $C(t)=C(0)+\sum_{s=1}^{t}\ddC_s$
		%	\State $E(t)=\sum_{u=0}^{t}\dEu$
		%	\State $C(t)=\sum_{u=0}^{t}\dCu$
		\State $R(t)=D(t)+C(t)+E(t)$ and $\SU(t)=N-\SV(t)-I(t)-R(t)$
		\EndFor\\
		\Return{$\{\SU(t),\,\SV(t),\,v(t,d'),\,I(t),\,\iu(t,d),\,\iv(t,d),\,R(t),\,D(t),\,C(t),\,E(t)\}_1^{T_{\max}}$}
	\end{algorithmic}
\end{algorithm}

\subsection{ Specification of $\bu_t,\,\bv_t$ and $\ed$}
We use published vaccine studies to estimate $\bu_t$ and
  $\bv_t$.  Let $a\%$ and $b\%$ be percentages of infected case in the
  vaccine and control group, respectively.  We can assume
  $\bv_t/\bu_t=a/b$.   The contact
  rate $\beta_t$, is a weighted average of $\bu_t$ and $\bv_t$,
$$
\frac{\SU(t-1)}{\SU(t-1)+\SV(t-1)}\bu_t +
\frac{\SV(t-1)}{\SU(t-1)+\SV(t-1)}\bv_t=\beta_t,
$$
We calculate $\beta_t$ as in the SICD model and by updating
$\SU(t-1)$ and $\SV(t-1)$ iteratively we obtain data driven $\bu_t$
and $\bv_t$.  A recent vaccine cohort study~\cite{angel2021association} found an incidence rate of 4.7 vs 149.8
per 100,000 person-days for vaccinated to unvaccinated for symptomatic
SARS-CoV-2.  The study also reported an incidence rate of 11.3 vs 67.0
per 100,000 person-days for asymptomatic infection.  Thus we obtain
the ratio of percentages of infected cases for vaccinated group and
control group as $a/b=(4.7+11.3)/(149.8+67)$.

For the immune rate $\ed$, we assume an exponential function
$F(x)=1-e^{-\zeta x}$.  The mean expected time for exponential
distribution is $\Ebar_V=1/\zeta$, so $\zeta$ is identifiable and
estimatable. We assume the mean immunity period is $\Ebar_V = 30$
days, thus yielding $\ed=e^{-1/30}-1=0.0339$. For the current data,
our results were not particularly sensitive to $\Ebar_V$.  We obtained
$V^{\new}_t$ from publicly available data~\cite{owidcoronavirus}.  As
has been widely observed, mortality rate for vaccinated is near zero,
thus we set the death rate for this group to $\Mdeath=0.001\%$.
Based on our what-if analysis we use a reduced cure time of 25 days.
All other parameters including parameters for the unvaccinated
infecious cases were set as before for the pre-vaccination analysis.
The results are shown in Fig~6 and show a near perfect fit.


	\clearpage
	\begin{figure}
		\includegraphics[width=6.5cm,page=1]{S1_Fig}
                \includegraphics[width=6.5cm,page=2]{S1_Fig}\\
		\includegraphics[width=6.5cm,page=3]{S1_Fig}
                \vskip10pt
		\caption{{Comparison of three different survival models where all
			models have identical mean infectious period $\bT=29$ and
			mortality rate $\Mdeath=8.5\%$.  Shown are CCDF $\S(t)$
			(black), CIF for cure $F_1(t)$ (orange) and CIF for death $F_2(t)$
			(green)}.  Scenario I uses an exponential
			distribution, which is equivalent to the classical SIR model by
			Corollary~\ref{thmexp}. Scenario II uses a lognormal
			distribution. Scenario III uses a bimodal lognormal
			distribution.
			\label{figureCRanalysis}}
	\end{figure}

        \clearpage
	\begin{figure}
          \textbf{A}\hskip2.5in\textbf{B}\\[-.5cm] 
	  \includegraphics[width=6.5cm,page=1]{S2_Fig}
          \includegraphics[width=6.5cm,page=2]{S2_Fig}\\
	  \textbf{C}\hskip2.5in\textbf{D}\\[-.5cm] 
	  \includegraphics[width=6.5cm,page=3]{S2_Fig}
          \includegraphics[width=6.5cm,page=4]{S2_Fig}
		\vskip10pt
		\caption{{Discrete time survival values for scenario I (red), II
			(blue) and III (purple)}.  ({A}) Discrete time
			pseudo-densities for cure.  Most infections recover at the
			beginning in scenario I; around 15-40 days in scenario II;
			and either within 17 days, or around 25 to 55 days, in
			scenario III.  ({B}) Discrete time pseudo-densities for
			death.  Most deaths occur at the
			beginning in scenario I and around 15-40 days in scenarios II
			and III.  ({C}) Discrete time hazard
			rates for cure.  Scenario I has constant hazard whereas scenarios II
			and III assume hazards that initially increase and then
			decrease. Scenario III assumes a bimodal shape for the cure
			hazard.  ({D}) Discrete time hazard
			rates for death.
			\label{compareCRanalysis}}
	\end{figure}

        \clearpage
	\begin{figure}
	  \includegraphics[width=6.5cm,page=4]{S3_Fig}
          \includegraphics[width=6.5cm,page=5]{S3_Fig}\\
          \includegraphics[width=6.5cm,page=6]{S3_Fig}
          \vskip10pt
	  \caption{{Discrete time SIR models assuming a
			constant contact rate $\beta(t)=0.2$.  Infectious cases
			$I(t)$ (black), daily cured cases $\dC(t)$ (orange) and daily
			deaths $\dD(t)$ (green) are displayed as percentage of total
			population. Daily cured and deaths being much smaller than $I(t)$
			are multiplied by 30 and 200}.  In scenario I, all
			values have the same trend and peak at the same time.
			In scenario II, daily deaths peak after infectious
			cases, which is more realistic. In scenario III, deaths
			also peak after infectious cases, but daily cured has two waves due to
			the bimodal distribution assumption.
			\label{SIRanalysisdaily}}
	\end{figure}

        \clearpage
	\begin{figure}
          \textbf{A}\hskip2.5in\textbf{B}\\[-.5cm] 
	  \includegraphics[width=6.5cm,page=5]{S4_Fig}
          \includegraphics[width=6.5cm,page=6]{S4_Fig}\\
	  \textbf{C}\hskip2.5in\textbf{D}\\[-.5cm]
          \includegraphics[width=6.5cm,page=7]{S4_Fig}
          \includegraphics[width=6.5cm,page=1]{S4_Fig}\\
          \vskip10pt
	  \caption{Comparison of discrete time SIR models assuming
	    a constant contact rate $\beta(t)=0.2$.  ({A}) Daily
	    cured. ({B}) Daily deaths.  ({C}) aCDR.  ({D}) Infectious cases as
	    percentage of population, $I(t)/N$.  
            Values of
	    aCDR should be very low at onset of disease due to few cures
	    and death occuring immediately after infection.  Therefore,
	    scenario I is unrealistic.}
		\label{SIRcomparedaily}
	\end{figure}

        \clearpage	
	\begin{figure}
	  \textbf{\hskip5pt Scenario I: exponential survival model}\\[-.0cm]
	  \includegraphics[width=13.5cm,page=1]{S5_Fig}\\[10pt]
          \textbf{\hskip5pt Scenario II: lognormal survival model}\\[-.0cm]
	  \includegraphics[width=13.5cm,page=2]{S5_Fig}\\[10pt]		
	  \textbf{\hskip5pt Scenario III: bimodal lognormal survival model}\\[-.0cm]
	  \includegraphics[width=13.5cm,page=3]{S5_Fig}
	  \vskip10pt
	  \caption{Analysis of COVID-19 pre-vaccination data assuming a constant
	    mortality rate for first and subsequent waves.  Scenario II is best at
	    estimating daily new cases.  However, aCDR and
	    daily deaths are overestimated after first wave, thus suggesting
	    a lower mortality for post-first wave data.}
	  \label{UScumuDeathpred1surv}
	\end{figure}

	\clearpage
	\begin{figure}
          \textbf{A}\\[-.0cm]
	  \includegraphics[width=13.5cm,page=1]{S6a_Fig.eps}\\[10pt]
          \textbf{B}\\[-.0cm]
	  \includegraphics[width=13.5cm,page=1]{S6b_Fig.eps}\\[10pt]
	  \textbf{C}\\[-.0cm]
          \includegraphics[width=13.5cm,page=1]{S6c_Fig.eps}\\
          \vskip10pt
		\caption{Analysis of COVID-19 pre-vaccination data
                  assuming a lower mortality rate for second and
                  subsequent waves.  ({A}) Basic reproduction number
                  $\Rt$; note its values are much smaller for
                  Scenarios I and III than II.  ({B}) Even though
                  scenarios I and III have similar $\Rt$ profiles,
                  estimated values for daily new infections and deaths
                  are different.  ({C}) Bimodal lognormal distribution
                  continues to perform poorly even under assumption of
                  lower mortality for post-first wave data.}
		\label{UScumuDeathpredlogn2m}
	\end{figure}
	\clearpage


%\FloatBarrier

%%% Add this line AFTER all your figures and tables
%\FloatBarrier


%\bibliographystyle{plos2015}
%\bibliography{scibib}

\begin{thebibliography}{10}

\bibitem{hethcote2000mathematics}
Hethcote HW.
\newblock The mathematics of infectious diseases.
\newblock SIAM review. 2000;42(4):599--653.

\bibitem{kermack1927contribution}
Kermack WO, McKendrick AG.
\newblock A contribution to the mathematical theory of epidemics.
\newblock Proceedings of the Royal Society of London Series A, Containing
  Papers of a Mathematical and Physical Character. 1927;115(772):700--721.

\bibitem{anderson1992infectious}
Anderson RM, Anderson B, May RM.
\newblock Infectious Diseases of Humans: Dynamics and Control.
\newblock Oxford University Press; 1992.

\bibitem{diekmannjaf}
Diekmann O, Heesterbeek J.
\newblock Mathematical Epidemiology of Infectious Diseases: Model Building,
  Analysis, and Interpretation.
\newblock John Wiley and Sons, Inc., New York; 2000.

\bibitem{fraser2009pandemic}
Fraser C, Donnelly CA, Cauchemez S, Hanage WP, Van~Kerkhove MD, Hollingsworth
  TD, et~al.
\newblock {Pandemic potential of a strain of influenza A (H1N1): early
  findings}.
\newblock Science. 2009;324(5934):1557--1561.

\bibitem{delamater2019complexity}
Delamater PL, Street EJ, Leslie TF, Yang YT, Jacobsen KH.
\newblock {Complexity of the basic reproduction number (R0)}.
\newblock Emerging Infectious Diseases. 2019;25(1):1.

\bibitem{guerra2017basic}
Guerra FM, Bolotin S, Lim G, Heffernan J, Deeks SL, Li Y, et~al.
\newblock {The basic reproduction number (R0) of measles: a systematic review}.
\newblock The Lancet Infectious Diseases. 2017;17(12):e420--e428.

\bibitem{royston2013restricted}
Royston P, Parmar MK.
\newblock Restricted mean survival time: an alternative to the hazard ratio for
  the design and analysis of randomized trials with a time-to-event outcome.
\newblock BMC Medical Research Methodology. 2013;13(1):152.

\bibitem{anastassopoulou2020data}
Anastassopoulou C, Russo L, Tsakris A, Siettos C.
\newblock {Data-based analysis, modelling and forecasting of the COVID-19
  outbreak}.
\newblock PLOS One. 2020;15(3):e0230405.

\bibitem{glasser1967exponential}
Glasser M.
\newblock Exponential survival with covariance.
\newblock Journal of the American Statistical Association.
  1967;62(318):561--568.

\bibitem{crowley1977covariance}
Crowley J, Hu M.
\newblock Covariance analysis of heart transplant survival data.
\newblock Journal of the American Statistical Association. 1977;72(357):27--36.

\bibitem{collett2015modelling}
Collett D.
\newblock Modelling Survival Data in Medical Research.
\newblock CRC press; 2015.

\bibitem{chapman2013innovative}
Chapman J, O'callaghan C, Hu N, Ding K, Yothers G, Catalano P, et~al.
\newblock Innovative estimation of survival using log-normal survival modelling
  on ACCENT database.
\newblock British Journal of Cancer. 2013;108(4):784--790.

\bibitem{royston2001lognormal}
Royston P.
\newblock The lognormal distribution as a model for survival time in cancer,
  with an emphasis on prognostic factors.
\newblock Statistica Neerlandica. 2001;55(1):89--104.

\bibitem{aragao2007evaluation}
Aragao GM, Corradini MG, Normand MD, Peleg M.
\newblock {Evaluation of the Weibull and log normal distribution functions as
  survival models of Escherichia coli under isothermal and non isothermal
  conditions}.
\newblock International Journal of Food Microbiology. 2007;119(3):243--257.

\bibitem{fischer2001modeling}
Fischer A, Abel A, Lepper M, Zitzelsberger A, Von~Glasow A.
\newblock Modeling bimodal electromigration failure distributions.
\newblock Microelectronics Reliability. 2001;41(3):445--453.

\bibitem{bai2020presumed}
Bai Y, Yao L, Wei T, Tian F, Jin DY, Chen L, et~al.
\newblock {Presumed asymptomatic carrier transmission of COVID-19}.
\newblock JAMA. 2020;323(14):1406--1407.

\bibitem{gandhi2020asymptomatic}
Gandhi M, Yokoe DS, Havlir DV. {Asymptomatic transmission, the Achilles’ heel
  of current strategies to control COVID-19}; 2020.

\bibitem{treibel2020covid}
Treibel TA, Manisty C, Burton M, McKnight {\'A}, Lambourne J, Augusto JB,
  et~al.
\newblock COVID-19: PCR screening of asymptomatic health-care workers at London
  hospital.
\newblock The Lancet. 2020;395(10237):1608--1610.

\bibitem{grubaugh2020making}
Grubaugh ND, Hanage WP, Rasmussen AL.
\newblock {Making sense of mutation: what D614G means for the COVID-19 pandemic
  remains unclear}.
\newblock Cell. 2020;.

\bibitem{pachetti2020emerging}
Pachetti M, Marini B, Benedetti F, Giudici F, Mauro E, Storici P, et~al.
\newblock {Emerging SARS-CoV-2 mutation hot spots include a novel
  RNA-dependent-RNA polymerase variant}.
\newblock Journal of Translational Medicine. 2020;18:1--9.

\bibitem{tang2020origin}
Tang X, Wu C, Li X, Song Y, Yao X, Wu X, et~al.
\newblock {On the origin and continuing evolution of SARS-CoV-2}.
\newblock National Science Review. 2020;.

\bibitem{koutsakos2020race}
Koutsakos M, Kedzierska K. {A race to determine what drives COVID-19 severity};
  2020.

\bibitem{sen2020social}
Sen-Crowe B, McKenney M, Elkbuli A.
\newblock {Social distancing during the COVID-19 pandemic: Staying home save
  lives}.
\newblock The American Journal of Emergency Medicine. 2020;.

\bibitem{liu2020reproductive}
Liu Y, Gayle AA, Wilder-Smith A, Rockl{\"o}v J.
\newblock {The reproductive number of COVID-19 is higher compared to SARS
  coronavirus}.
\newblock Journal of Travel Medicine. 2020;.

\bibitem{angel2021association}
Angel Y, Spitzer A, Henig O, Saiag E, Sprecher E, Padova H, et~al.
\newblock Association Between Vaccination With BNT162b2 and Incidence of
  Symptomatic and Asymptomatic SARS-CoV-2 Infections Among Health Care Workers.
\newblock JAMA. 2021;.

\bibitem{owidcoronavirus}
Hannah R, Esteban OO, Diana B, Edouard M, Joe H, Bobbie M, et~al.
\newblock {Coronavirus Pandemic (COVID-19)}.
\newblock Our World in Data. 2020;.

\end{thebibliography}


\end{document}
