# Supplementary material for: Cure and death play a role in understanding dynamics for COVID-19: Data-driven competing risk compartmental models, with and without vaccination
Source: PLoS One. 2021 Jul 15;16(7):e0254397. doi: 10.1371/journal.pone.0254397 (PMC8282006; doi:10.1371/journal.pone.0254397)
Supplement: S6 Fig — (A) Basic reproduction number R0(t); note its values are much smaller for Scenarios I and III than II. (B) Even though I and III have similar R0(t) profiles, estimated values for daily new infections and deaths are different. (C) Bimodal lognormal distribution continues to perform poorly even under assumption of lower mortality for post-first wave data. (ZIP) [file pone.0254397.s009.zip]

Archive with 6 entries (6 files):
- S6a_Fig.eps
- S6a_Fig-eps-converted-to.pdf
- S6b_Fig.eps
- S6b_Fig-eps-converted-to.pdf
- S6c_Fig.eps
- S6c_Fig-eps-converted-to.pdf
